# Supplementary material for: The Reasons for Unfinished Nursing Care during the COVID-19 Pandemic: An Integrative Review
Source: Nurs Rep. 2024 Mar 27;14(2):753–66. doi: 10.3390/nursrep14020058 (PMC11036286; doi:10.3390/nursrep14020058)
Supplement: Supplementary file 1 [file nursrep-14-00058-s001.zip]

Archive with 1 entries (1 files):
- nursrep-2864938-supplementary.pdf
